# Supplementary material for: The impact of mycobacteria-induced trained immunity on SARS-CoV-2 vaccine responses
Source: Front Immunol. 2025 Sep 3;16:1633977. doi: 10.3389/fimmu.2025.1633977 (PMC12441830; doi:10.3389/fimmu.2025.1633977)
Supplement: Supplementary file 1 [file Table1.xlsx]

## Sheet: Hoja1
	GROUP	Inactivated dpB						Inactivated dpB - SARS-CoV-2 vaccine						dpB			dpB-SARS-CoV-2 vaccine					Infection control				SARS-CoV-2 vaccine
	Day post-infection	6 dpi	8 dpi	6 dpi	6 dpi	8 dpi	6 dpi	9 dpi	9 dpi	9 dpi	9 dpi	9 dpi	9 dpi	7 dpi	9 dpi	7 dpi	9 dpi	9 dpi	9 dpi	9 dpi	9 dpi	7 dpi	8 dpi	6 dpi	7 dpi	9 dpi	9 dpi	9 dpi	9 dpi	9 dpi	9 dpi
Brain	Non-suppurative meningitis	1	2	1	2	2	2	0	0	0	0	0	0	3	0	3	0	0	0	0	0	1	3	2	2	0	0	0	0	0	0
	Non-suppurative encephalitis (perivascular lymphocytic cuffings)	2.5	3.5	2.5	3	3.5	2.5	0	0	0	0	0	0	4	0	4	0	0	0	0	0	2.5	4	2.5	3	2.5	0	0	0	0	0
	Vasculitis	2	2.5	1	2	2	1.5	0	0	0	0	0	0	2	0	2.5	0	0	0	0	0	1	2	1.5	2	1	1	1	0	0	0
	Perivascular haemorrhage	0	1	1	1	0	0	0	0	0	0	0	0	1	0	2	0	0	1	0	0	0	3	2	2	1	1	0	0	1	1.5
	Thrombosis	0	0	0	0	0	0	0	0	0	0	0	0	0	0	0	0	0	0	0	0	0	0	0	0	0	0	0	0	0	0
	Shrunken neurons	2.5	3	2.5	3	3	2.5	0	1	0	1	0	1	3	2	3	0	1	1	1	1	2.5	3	2.5	2.5	2	1	1	1	1.5	1
	Neuropil spongiosis (cytoplasmic ballooning)	3	4	3	3.5	3	3	0	0	0	0	0	0	3.5	0	4	0	0	0	0	0	3	3	3	3	1	0	0	0	0	0
	White matter tract myelin sheath vacuolation	2.5	4	2	4	3	2.5	0	0	0	0	0	0	4	0	4	0	0	0	0	0	3	3	2	2.5	0	0	0	0	0	0
	Gliosis	2	3	2	2.5	2.5	2	1	1	1	1.5	1	2	3	2	3	1	1	1.5	1	1	2	3	2	2.5	2	2	1	1.5	1.5	1
	TOTAL	15.5	23	15	21	19	16	1	2	1	2.5	1	3	23.5	4	25.5	1	2	3.5	2	2	15	24	17.5	19.5	9.5	5	3	2.5	4	3.5
Lung	Mononuclear/neutrophilic bronchointerstitial pneumonia	2	2	1	2.5	2.5	2	1	1	0	1.5	0	1.5	2	2.5	2	1	0	1	1	1	2.5	2	2.5	2	2	2	2.5	1	1.5	1
	Interstitial edema	0	0	0	0	0	0	0	0	0	0	0	0	0	0	0	0	0	0	0	0	0	0	0	0	0	0	1	0	0	0
	Alveolar edema	1	0	0	0	0	0	0	1	0	0	0	0	0	0	0	0	0	0	0	0	0	0	0	0	0	0	0	0	0	0
	Septal thickening	2	2.5	2	2.5	2.5	3	1	2	0	1	0	1	1.5	2	1.5	1	0	1.5	1.5	1	2	2.5	2.5	2	2.5	2.5	2.5	1	1.5	0
	Alveolar wall necrosis	0	0	0	0	0	0	0	0	0	0	0	0	0	0	0	0	0	0	0	0	0	0	0	0	0	0	0	0	0	0
	Bronchial epithelial cell necrosis	0	0	0	0	0	0	0	0	0	0	0	0	0	0	0	0	0	0	0	0	0	0	0	0	0	0	0	0	0	0
	Fibrin lining alveolar septa	0	0	0	0	0	0	0	0	0	0	0	0	0	0	0	0	0	0	0	0	0	0	0	0	0	0	0	0	0	0
	Type II pneumocyte hyperplasia	1	1	1	1.5	2	1	0	0	0	0	0	0	0	0	0	0	0	0	0	0	2.5	2.5	1.5	1.5	2	1.5	1.5	0	0	0
	Foamy macrophages	0	0	0	0	0	0	0	0	0	1	0	0	0	1	0	0	0	0	0	1	0	0	0	0	0	0	0	0	0	0
	Perivascular lymphocytic cuffings	1	2	1	2.5	2	1.5	1	0	0	0	1	0	2	3	2.5	0	1	1	1.5	2	1	2.5	2	0	1	1	1	1	1.5	1
	Thrombosis	0	0	0	0	0	0	0	0	0	0	0	0	0	0	0	0	0	0	0	0	0	0	0	0	0	0	0	0	0	0
	Alveolar/interstitial/perivascular heamorrhage	0	2	0	0	0	3	0	2	1	0	2.5	1	0	0	0	1	0	0	0	0	0	0	0	2	0	0	0	1	1	2.5
	TOTAL	7	9.5	5	9	9	10.5	3	6	1	3.5	3.5	3.5	5.5	8.5	6	3	1	3.5	4	3	8	9.5	8.5	7.5	7.5	7	8.5	4	5.5	4.5
